# Supplementary material for: Eight high-quality genomes reveal pan-genome architecture and ecotype differentiation of Brassica napus
Source: Nat Plants. 2020 Jan 13;6(1):34–45. doi: 10.1038/s41477-019-0577-7 (PMC6965005; doi:10.1038/s41477-019-0577-7)
Supplement: Supplementary file 3 — Supplementary Tables 1–53. [file 41477_2019_577_MOESM3_ESM.xlsx]

## Sheet: Supp T1
Supplementary Table 1. Morphological indicators of 8 B. napus accessions
Accession	Plant height (cm)	First branch height (cm)	Main inflorescence lengh (cm)	Effective branch number	Silique number on main inflorescence	Total silique number	Silique lengh (cm)	Seeds per silique	Seed weight (g)	Oil content (%)	Flowering time/Wuhan (days)
ZS11	165	77.7	57.4	5.6	73.8	221.4	9.71	24.4	4.1474	48.92	165
Westar	130.8	31.6	49.8	6	66.8	216	5.406	23.36	3.2118	43.37	147
No2127	114.4	41	36.2	5.8	31.8	166.8	4.498	14	3.9482	45.24	105
Zheyou7	183	58	77.2	5.8	80	252.4	4.372	18.28	3.4716	47.41	162
Gangan	200.2	61	72.2	8.4	82.2	324.6	8.512	19.78	5.2574	45.2	166
Shengli	179.2	60.4	76.2	5.2	75.2	232.2	5.356	20.34	3.83	43.89	172
Tapidor	139	0	38	6.6	39.6	301.2	6.04	20.9	2.011	39.62	189
Quinta	179.4	65.6	66.6	8.4	83.4	369.6	5.538	21.2	3.3728	42.67	179

## Sheet: Supp T2
Supplementary Table 2. Genomic PacBio SMRT sequencing data statistics
Accession	Insert size	Subreads data (bp)	Subreads N50 (bp)	Sequence depth (X)
Westar	20 Kb	80498907414	13181	79.85
No2127	20 Kb	64587010854	13320	64.06
Zheyou7	20 Kb	93952923646	12471	93.19
Gangan	20 Kb	84240693118	14156	83.56
Shengli	20 Kb	81268668579	13658	80.61
Tapidor	20 Kb	91819137603	14834	91.08
Quinta	20 Kb	81448030919	14149	80.79
ZS11	20 Kb	97068424616	11767	96.28

## Sheet: Supp T3
Supplementary Table 3. Statistics of assembled contigs for 8 B. napus genomes
Accession	Type	Total	Max	Number>=2000	N50	N60	N70	N80	N90
Westar	Length	1007277025	15044602	-	3130520	2170139	1477961	558708	65095
	Number	5613	-	5517	93	132	187	295	841
No2127	Length	1011420333	12981515	-	2704645	2038487	1248049	444259	51980
	Number	5782	-	5728	98	141	204	335	1028
Zheyou7	Length	1015118791	11351519	-	2103870	1498613	960336	315511	34403
	Number	7429	-	7306	126	182	265	441	1582
Gangan	Length	1033320478	18404683	-	2711192	1895429	1172184	399849	41094
	Number	6926	-	6787	97	142	210	355	1333
Shengli	Length	1001454172	14590814	-	2825656	1937522	1302410	432389	50498
	Number	6039	-	5951	103	146	209	336	1057
Tapidor	Length	1013595672	11486821	-	2855025	2047208	1340313	531570	57371
	Number	5317	-	5269	104	146	207	322	921
Quinta	Length	1003225389	14779276	-	2801289	2045796	1339905	530754	55986
	Number	5860	-	5770	103	144	206	324	946
ZS11	Length	1008779859	14454840	-	2705080	1971808	1279619	502598	57314
	Number	5869	-	5790	106	150	211	328	963

## Sheet: Supp T4
Supplementary Table 4. Mapping summary of Hi-C data
Statistical indicator	ZS11	No2127
Sequenced Read Pairs	956912067	945092174
Alignable Reads	643,805,640 (67.28%)	657,427,813 (69.56%)
Unique Reads	509,330,540 (53.23%)	557,983,436 (59.04%)
PCR Duplicates	129,457,845 (13.53%)	94,940,433 (10.05%)
Intra-fragment Reads	2,863,203 (0.30%)	3,403,961 (0.36%)
Below MAPQ 30	361,390,343 (37.77%)	351,804,976 (37.22%)
Hi-C Contacts	145,076,994 (15.16% )	202,774,499 (21.46%)
Inter-chromosomal	43,929,674 (4.59%)	59,073,312 (6.25%)
Intra-chromosomal	101,147,320 (10.57%)	143,701,187 (15.20%)
Short Range (<20Kb)	45,683,180 (4.77%)	63,626,439 (6.73%)
Long Range (>20Kb)	55,463,796 (5.80%)	80,073,699 (8.47%)

## Sheet: Supp T5
Supplementary Table 5. The statistics of Illumina HiSeq X data
Accession	Number of reads	Read length (bp)	Insert size (bp)	Raw coverage#	Estimated genome size (Gb)*
Westar	771353486	150	350	115X	1.27
No2127	855422844	150	350	127X	1.22
Zheyou7	848622488	150	350	125X	1.28
Gangan	868099566	150	350	126X	1.22
Shengli	883652180	150	350	132X	1.2
Tapidor	870937534	150	350	129X	1.23
Quinta	863073820	150	350	129X	1.21
ZS11	696536446	150	350	104X	1.27
* The k-mer used in Jellyfish (version 2.2.6) is 27.
# Estimated with the assembled genome size

## Sheet: Supp T6
Supplementary Table 6. The statistics of anchored chromosome length of 8 B. napus genomes
Chromosome	Quinta	No2127	Westar	Tapidor	Gangan	Shengli	Zheyou7	ZS11
A01	37316098	37842385	37457448	36776657	36584411	36322849	34831452	38004428
A02	31827050	35163292	35423715	33300191	34881006	36779270	38392613	35943954
A03	44203583	43999474	46279171	45537759	44319554	44123466	46463002	44868710
A04	25426178	24388996	24992444	25492838	25613341	24707967	24650639	25679024
A05	39997506	43277324	44208512	41636335	38288162	42981894	44348127	45991561
A06	46476777	47105624	46520214	50943785	43867923	47130311	45541806	48704706
A07	29796662	29360696	32457575	31850594	39363173	33769479	32172253	32302721
A08	28528045	29190697	27091518	27789073	31989881	30622004	26733114	28329074
A09	68992118	68168413	67744952	64075765	69432858	69833291	64355401	65862748
A10	24185126	25469191	26525768	25318652	24372812	21461682	25809317	26592803
C01	54400483	48461135	56762292	55154881	56972388	53736824	54700049	57880920
C02	67030874	67294327	65814847	60632498	63557412	59397768	52890672	65293782
C03	79620352	75608990	72823006	77057738	79741239	79546298	75950305	79061710
C04	62398472	68544288	72174790	67471294	64144835	72939917	67198947	71179181
C05	58897018	59652102	59597845	55311784	59775124	55527240	60488596	59550008
C06	52685678	52062747	52810203	52371165	46562394	52318476	52053805	52512057
C07	59828395	59888697	55241944	61387551	60540565	57635481	60101925	60986212
C08	57843635	55873629	53748326	53800836	50278816	52976622	51971787	53660391
C09	63225809	61047744	64393946	66555831	63701690	57936378	65155064	68416614
Pseudochromosome	932679859	932399751	942068516	932465227	933987584	929747217	923808874	960820604
Total assembly	1003225661	1011420418	1007277319	1013595931	1033321132	1001454273	1015119141	1008157456

## Sheet: Supp T7
Supplementary Table 7. Evaluation of assembly completeness with respect to genespace using CEGMA and BUSCO
Accession	CEGMA		BUSCO
	Complete	Partial*	Complete	Fragmented#
Westar	98.79	0.81	98	0.6
No2127	99.19	0.41	98	0.6
Zheyou7	99.19	0.41	98.3	0.4
Gangan	99.19	0.41	98.3	0.5
Shengli	99.19	0.41	98.1	0.6
Tapidor	99.19	0.41	98	0.5
Quinta	98.79	0.4	98.3	0.6
ZS11	99.19	0.41	98.1	0.6
* The length of the gene assembled is less than 70%.
# Genes only partially recovered are classified as 'fragmented'.

## Sheet: Supp T8
Supplementary Table 8. The distribution of centromeres in ZS11 reference genome
Chromosome	Start (bp)	End (bp)	Size (Mb)	Centre (Mb)	Chromosome length (Mb)
A01	16851937	22732993	5.88	19.79	38
A02	19731983	23488335	3.76	21.61	35.94
A03	34662093	41272668	6.61	37.97	44.87
A04	7383184	10287062	2.9	8.84	25.68
A05	23821660	29849766	6.03	26.84	45.99
A06	15264102	17281902	2.02	16.27	48.7
A07	6333939	10076672	3.74	8.21	32.3
A08	6515183	12481767	5.97	9.5	28.33
A09	38736240	42329121	3.59	40.53	65.86
A10	6725792	12859440	6.13	9.79	26.59
C01	29145195	33546639	4.4	31.35	57.88
C02	39903892	43517121	3.61	41.71	65.29
C03	48080604	50200008	2.12	49.14	79.06
C04	22735339	28485258	5.75	25.61	71.18
C05	31954445	33700479	1.75	32.83	59.55
C06	604037	3553415	2.95	2.08	52.51
C07	13342321	17392199	4.05	15.37	60.99
C08	15132831	16980576	1.85	16.06	53.66
C09	33864128	37519419	3.66	35.69	68.42

## Sheet: Supp T9
Supplementary Table 9. The alignment results of 11 published* BAC sequences against ZS11 genome
BAC Accesion	BAC size	Chromosome	Chromosome size	BAC region	Scaffold region	Coverage of BAC	Identity of aligned regions (%)
AC236783.1	115667	ZS11_C07	60986212	2,951 - 114,692	52,399,849 - 52,512,642	0.966066	98.5243
AC236784.1	122957	ZS11_C09	68416614	1 - 122,129	23,134,113 - 23,241,649	0.993266	98.7275
AC236785.1	137645	ZS11_A06	48704706	972 - 137,612	46,567,724 - 46,698,789	0.992706	98.3707
AC236786.1	126210	ZS11_A03	44868710	862 - 126,210	23,701,383 - 23,831,674	0.993178	98.6047
AC236787.1	159019	ZS11_C07	60986212	1 - 158,046	40,474,788 - 40,643,213	0.993881	98.1115
AC236788.1	157438	ZS11_A09	65862748	961 - 157,438	15,080,453 - 15,236,792	0.993902	99.9395
AC236789.1	181916	ZS11_C02	65293782	851 - 175,202	51,548,016 - 53,907,361	0.95842	98.9608
AC236790.1	142504	ZS11_A08	28329074	932 - 142,008	16,407,080 - 16,548,614	0.989986	99.9666
AC236792.1	394448	ZS11_C08	53660391	490 - 393,504	25,737,920 - 26,177,906	0.996367	99.8682
AC236896.1	131630	ZS11_C01	57880920	10,313 - 131,630	12,807,672 - 17,079,473	0.921659	96.2018
AC236897.1	141876	ZS11_A01	38004428	1 - 141,845	10,523,570 - 10,640,450	0.999781	98.2928
* Cheung F, Trick M, Drou N, et al. Comparative analysis between homoeologous genome segments of Brassica napus and its progenitor species reveals extensive sequence-level divergence. Plant Cell, 2009, 21(7):1912-1928.

## Sheet: Supp T10
Supplementary Table 10. Evaluation of ZS11 reference genome based on RNA-Seq PE-reads
Sample#	Illumina PE-reads	Reads mapped as pairs	% of reads mapped as pairs	Reads mapped in correct orientation	% mapped in correct orientation
N1	40685494	39180130	0.963	38101964	0.9365
N2	40171044	38427620	0.9566	37005566	0.9212
N3	40035130	38193514	0.954	36928404	0.9224
N4	40985746	39456978	0.9627	38350362	0.9357
N5	41871726	40163360	0.9592	38873710	0.9284
N6	40816990	39127166	0.9586	37959800	0.93
N7	40653170	38636772	0.9504	37421242	0.9205
N8	41809980	39698576	0.9495	38306304	0.9162
N9	41109416	39666476	0.9649	38556520	0.9379
N11	41102066	39153828	0.9526	37793350	0.9195
N12	40524026	38988166	0.9621	37788654	0.9325
N13	40175830	38468356	0.9575	37267100	0.9276
#: N1-N13 are the sample names of 13 RNA-Seq samples

[truncated: 43 more sheets: Supp T11, Supp T12, Supp T13, Supp T14, Supp T15, Supp T16, Supp T17, Supp T18, Supp T19, Supp T20, Supp T21, Supp T22, Supp T23, Supp T24, Supp T25, Supp T26, Supp T27, Supp T28, Supp T29, Supp T30 …]
